# Supplementary material for: Bridging the Gap: Biological Reconstruction with Vascularised Fibula, Massive Allograft, or Capanna Technique After Intercalary Resection in Children and Young Adults with Lower Limb Bone Sarcoma
Source: Children (Basel). 2026 Jul 20;13(7):952. doi: 10.3390/children13070952 (PMC13406841; doi:10.3390/children13070952)
Supplement: Supplementary file 1 [file children-13-00952-s001.zip]

Archive with 3 entries (2 files):
- Suppl files/
- Suppl files/Supplementary S1 _ queries_ final.pdf
- Suppl files/Supplementary S2 _ quality assessment_revised.pdf
